# Supplementary material for: On-Treatment Albumin-Bilirubin Grade: Predictor of Response and Outcome of Sorafenib-Regorafenib Sequential Therapy in Patients with Unresectable Hepatocellular Carcinoma
Source: Cancers (Basel). 2021 Jul 26;13(15):3758. doi: 10.3390/cancers13153758 (PMC8345148; doi:10.3390/cancers13153758)
Supplement: Supplementary file 1 [file cancers-13-03758-s001.zip]

Archive with 1 entries (1 files):
- cancers-1270378-supplementary.pdf
